# Supplementary material for: Inferred father-to-son transmission of herpes simplex virus results in near-perfect preservation of viral genome identity and in vivo phenotypes
Source: Sci Rep. 2017 Oct 20;7:13666. doi: 10.1038/s41598-017-13936-6 (PMC5654476; doi:10.1038/s41598-017-13936-6)
Supplement: Supplementary file 2 — Supplementary Table S2 [file 41598_2017_13936_MOESM2_ESM.xls]

## Sheet: N-7_R-13_variations
Supplementary Table 2: Summary and annotation of all polymorphic loci detected in N-7 (son) and R-13 (father) consensus genomes
Isolate N-7 (son)
Isolate	Position in the genome	Major allele	Minor allele	Minor allele frequency	Reads supporting major allele on forward strand	Reads supporting major allele on reverse strand	Reads supporting minor allele on forward strand	Reads supporting minor allele on reverse strand	Percent reads supporting minor allele on forward strand	Percent reads supporting minor allele on reverse strand	Type of variation	Gene	Position in relation to homopolymers and tandem repeats
N-7	19370	C	T	0.0339277	2545	1493	91	46	0.664234	0.335766	Non-synonymous mutation	gene_UL14	No homopolymer or tandem repeats
N-7	25647	G	A	0.077951	161	288	9	26	0.257143	0.742857	Intergenic	N/A	Homopolymer
N-7	34541	C	A	0.0516648	661	1081	79	11	0.877778	0.122222	Intergenic	N/A	Homopolymer
N-7	62253	C	T	0.0264368	1478	262	41	5	0.891304	0.108696	Synonymous mutation	gene_UL36	Tandem repeat
N-7	62254	T	G	0.024375	1350	250	32	7	0.820513	0.179487	Non-synonymous mutation	gene_UL36
N-7	62260	T	G	0.0382634	1156	203	43	9	0.826923	0.173077	Non-synonymous mutation	gene_UL36
N-7	62261	G	C	0.0205339	1256	205	22	8	0.733333	0.266667	Non-synonymous mutation	gene_UL36
N-7	62266	T	G	0.0238305	969	164	22	5	0.814815	0.185185	Non-synonymous mutation	gene_UL36
N-7	62283	C	T	0.0212483	696	57	13	3	0.8125	0.1875	Synonymous mutation	gene_UL36
N-7	62289	C	T	0.0484848	620	40	21	11	0.65625	0.34375	Synonymous mutation	gene_UL36
N-7	62290	T	G	0.0321101	594	60	14	7	0.666667	0.333333	Non-synonymous mutation	gene_UL36
N-7	62293	G	T	0.0210396	691	117	2	15	0.117647	0.882353	Non-synonymous mutation	gene_UL36
N-7	62295	C	T	0.0757825	518	89	21	25	0.456522	0.543478	Synonymous mutation	gene_UL36
N-7	62296	T	G	0.027417	546	147	9	10	0.473684	0.526316	Non-synonymous mutation	gene_UL36
N-7	62299	G	T	0.0271444	645	276	3	22	0.12	0.88	Non-synonymous mutation	gene_UL36
N-7	62302	T	G	0.0276596	553	387	15	11	0.576923	0.423077	Non-synonymous mutation	gene_UL36
N-7	62307	C	T	0.0459982	594	493	15	35	0.3	0.7	Synonymous mutation	gene_UL36
N-7	62313	C	T	0.0305514	613	729	11	30	0.268293	0.731707	Synonymous mutation	gene_UL36
N-7	103934	G	A	0.0635878	2722	1587	178	96	0.649635	0.350365	Intergenic	N/A	No homopolymer or tandem repeats
N-7	107692	T	C	0.138021	354	30	13	40	0.245283	0.754717	Intergenic	N/A	Homopolymer
N-7	107698	G	C	0.0274262	440	34	4	9	0.307692	0.692308	Intergenic	N/A
N-7	109235	C	A	0.150313	280	1636	66	222	0.229167	0.770833	Intergenic	N/A	Homopolymer
N-7	109240	C	A	0.0405904	284	1884	14	74	0.159091	0.840909	Intergenic	N/A
N-7	111002	A	G	0.181818	1900	14	155	193	0.445402	0.554598	Intergenic	N/A	Homopolymer
N-7	111003	A	G	0.16629	1759	9	30	264	0.102041	0.897959	Intergenic	N/A
N-7	111537	C	A	0.0332927	3581	1345	16	148	0.097561	0.902439	Intergenic	N/A	No homopolymer or tandem repeats
N-7	111542	A	C	0.169337	3466	1028	85	676	0.111695	0.888305	Intergenic	N/A
N-7	111543	T	A	0.171259	3474	1063	100	677	0.1287	0.8713	Intergenic	N/A
N-7	111544	G	C	0.298531	3381	977	142	1159	0.109147	0.890853	Intergenic	N/A
N-7	111569	G	A	0.0841723	1106	2470	229	72	0.760797	0.239203	Intergenic	N/A
N-7	111570	A	C	0.0582234	1255	2764	179	55	0.764957	0.235043	Intergenic	N/A
N-7	111571	G	C	0.146499	1078	2492	160	363	0.305927	0.694073	Intergenic	N/A
N-7	111572	A	C	0.0971742	1000	2468	100	237	0.296736	0.703264	Intergenic	N/A
N-7	111573	T	C	0.169685	909	2515	215	366	0.370052	0.629948	Intergenic	N/A
N-7	111577	T	C	0.0519624	916	2702	73	115	0.388298	0.611702	Intergenic	N/A
N-7	111578	C	G	0.0283937	936	2762	31	74	0.295238	0.704762	Intergenic	N/A
N-7	111581	A	C	0.0272206	847	2643	21	74	0.221053	0.778947	Intergenic	N/A
N-7	117345	G	A	0.0276828	2809	117	14	67	0.17284	0.82716	Intergenic	N/A	Tandem repeat
N-7	117346	C	G	0.0306627	2875	158	11	82	0.11828	0.88172	Intergenic	N/A
N-7	117362	G	C	0.0634518	1004	572	19	81	0.19	0.81	Intergenic	N/A
N-7	117377	A	G	0.0504711	491	995	37	38	0.493333	0.506667	Intergenic	N/A
N-7	117382	T	G	0.0229947	484	1386	38	5	0.883721	0.116279	Intergenic	N/A
N-7	117387	A	C	0.0357143	476	1428	51	17	0.75	0.25	Intergenic	N/A
N-7	117393	A	G	0.0389027	456	1549	13	65	0.166667	0.833333	Intergenic	N/A
N-7	117423	G	C	0.0410053	425	1843	16	77	0.172043	0.827957	Intergenic	N/A
N-7	117547	T	C	0.03367	4	1184	36	4	0.9	0.1	Intergenic	N/A	Tandem repeat
N-7	117555	T	C	0.0296712	2	1245	11	26	0.297297	0.702703	Intergenic	N/A
N-7	128949	T	A	0.0240036	2603	1813	64	42	0.603774	0.396226	Non-synonymous mutation	US6	No homopolymer or tandem repeats
Failed strand filter
N-7	9171	A	G	0.137482	1672	1783	475	0	1	0	Non-synonymous mutation	gene_UL8
N-7	9178	G	T	0.0389831	1692	1848	138	0	1	0	Synonymous mutation	gene_UL8
N-7	9179	A	C	0.0279313	1591	1846	96	0	1	0	Non-synonymous mutation	gene_UL8
N-7	9180	C	G	0.0419214	1566	1869	144	0	1	0	Non-synonymous mutation	gene_UL8
N-7	9182	G	T	0.0316365	1604	1873	110	0	1	0	Non-synonymous mutation	gene_UL8
N-7	9185	A	T	0.0236379	1575	1894	82	0	1	0	Non-synonymous mutation	gene_UL8
N-7	31586	G	C	0.128557	551	2436	384	0	1	0	Intergenic	gene_UL18
N-7	31597	G	C	0.0791978	523	2419	233	0	1	0	Intergenic	gene_UL18
N-7	34533	A	G	0.0676359	697	885	107	0	1	0	Intergenic	gene_UL19
N-7	43195	A	C	0.0804396	655	1620	183	0	1	0	Synonymous mutation	gene_UL26
N-7	43198	A	C	0.0219479	548	1639	48	0	1	0	Synonymous mutation	gene_UL26
N-7	47540	G	C	0.0530697	434	527	51	0	1	0	Synonymous mutation	gene_UL28
N-7	47546	G	C	0.0320911	451	515	31	0	1	0	Synonymous mutation	gene_UL28
N-7	53138	G	A	0.0367751	1530	1298	104	0	1	0	Intergenic	gene_UL30
N-7	53146	G	C	0.0384885	1588	1270	110	0	1	0	Intergenic	gene_UL30
N-7	53147	G	T	0.0465849	1579	1276	133	0	1	0	Intergenic	gene_UL30
N-7	53153	C	A	0.07058	1593	1269	202	0	1	0	Intergenic	gene_UL30
N-7	53155	A	T	0.0217324	1962	1259	70	0	1	0	Intergenic	gene_UL30
N-7	53156	G	A	0.109664	1646	1272	320	0	1	0	Intergenic	gene_UL30
N-7	53158	C	G	0.0944882	1641	1280	276	0	1	0	Intergenic	gene_UL30
N-7	62277	C	T	0.0259301	800	87	23	0	1	0	Synonymous mutation	gene_UL36
N-7	62278	T	G	0.0249066	722	81	20	0	1	0	Non-synonymous mutation	gene_UL36
N-7	71150	G	C	0.123867	350	1636	246	0	1	0	Intergenic	gene_UL38
N-7	71154	G	C	0.0873508	390	1705	183	0	1	0	Intergenic	gene_UL38
N-7	71156	A	C	0.0373464	312	1723	76	0	1	0	Intergenic	gene_UL38
N-7	76453	A	C	0.0368056	1116	1764	106	0	1	0	Intergenic	gene_UL39
N-7	86010	G	C	0.0397516	1348	1872	128	0	1	0	Synonymous mutation	gene_UL43
N-7	86018	A	C	0.023166	1136	1972	72	0	1	0	Non-synonymous mutation	gene_UL43
N-7	87081	A	C	0.0259319	70	1164	32	0	1	0	Non-synonymous mutation	gene_UL44
N-7	87083	G	C	0.0217391	77	1165	27	0	1	0	Synonymous mutation	gene_UL44
N-7	89084	A	C	0.0277959	686	2372	85	0	1	0	Intergenic	gene_UL46
N-7	107786	G	C	0.0431869	1240	103	58	0	1	0	Intergenic	gene_UL56
N-7	108041	A	C	0.231201	778	113	206	0	1	0	Intergenic	gene_UL56
N-7	108048	G	C	0.142857	585	73	94	0	1	0	Intergenic	gene_UL56
N-7	108085	T	C	0.0344976	369	1950	80	0	1	0	Intergenic	gene_UL56
N-7	108785	A	C	0.292857	686	14	205	0	1	0	Intergenic	gene_UL56
N-7	108792	G	C	0.181996	496	15	93	0	1	0	Intergenic	gene_UL56
N-7	108829	T	C	0.0244131	308	757	26	0	1	0	Intergenic	gene_UL56
N-7	108858	G	C	0.0357798	137	953	39	0	1	0	Intergenic	gene_UL56
N-7	108866	A	C	0.0241287	168	951	27	0	1	0	Intergenic	gene_UL56
N-7	109231	A	C	0.0618762	250	1754	124	0	1	0	Intergenic	gene_UL56
N-7	109247	A	C	0.0485348	161	2023	106	0	1	0	Intergenic	gene_UL56
N-7	110367	C	T	0.0649855	703	328	67	0	1	0	Intergenic	gene_UL56
N-7	110413	C	T	0.0500611	504	315	41	0	1	0	Intergenic	gene_UL56
N-7	110423	T	C	0.461369	180	273	209	0	1	0	Intergenic	gene_UL56
N-7	110425	T	C	0.0348624	270	275	19	0	1	0	Intergenic	gene_UL56
N-7	110428	A	C	0.0320856	279	282	18	0	1	0	Intergenic	gene_UL56
N-7	111260	A	C	0.0843899	125	2399	213	0	1	0	Intergenic	gene_UL56
N-7	111268	A	C	0.0344045	232	2413	91	0	1	0	Intergenic	gene_UL56
N-7	127619	G	C	0.0276134	532	1496	56	0	1	0	Non-synonymous mutation	gene_US5
N-7	128509	T	C	0.0205479	1926	1578	72	0	1	0	Intergenic	gene_US6
N-7	130894	A	C	0.0300493	708	1322	61	0	1	0	Non-synonymous mutation	gene_US7
N-7	130900	T	C	0.0317058	308	1269	50	0	1	0	Non-synonymous mutation	gene_US7
N-7	132339	G	C	0.0283662	320	2465	79	0	1	0	Non-synonymous mutation	gene_US8
N-7	132347	G	C	0.0240402	276	2511	67	0	1	0	Synonymous mutation	gene_US8
N-7	111252	T	C	0.14418	38	2445	357	1	0.997207	0.0027933	Intergenic	gene_UL56
N-7	53161	T	G	0.0913915	2137	1255	309	1	0.996774	0.00322581	Intergenic	gene_UL30
N-7	53159	C	G	0.100832	1607	1279	290	1	0.996564	0.00343643	Intergenic	gene_UL30
N-7	53157	C	T	0.092445	1855	1282	289	1	0.996552	0.00344828	Intergenic	gene_UL30
N-7	111255	G	C	0.114734	51	2433	284	1	0.996491	0.00350877	Intergenic	gene_UL56
N-7	71149	A	C	0.110215	623	1609	245	1	0.995935	0.00406504	Intergenic	gene_UL38
N-7	89082	G	C	0.076112	643	2392	230	1	0.995671	0.004329	Intergenic	gene_UL46
N-7	31591	A	C	0.138627	543	2429	410	2	0.995146	0.00485437	Intergenic	gene_UL18
N-7	111247	A	C	0.234962	50	2427	578	4	0.993127	0.00687285	Intergenic	gene_UL56
N-7	53160	C	T	0.0312933	2343	1268	112	1	0.99115	0.00884956	Intergenic	gene_UL30
N-7	114274	G	C	0.0266631	3279	4297	200	2	0.990099	0.00990099	Intergenic	gene_RL1
N-7	53135	G	A	0.0300778	1512	1314	84	1	0.988235	0.0117647	Intergenic	gene_UL30
N-7	31598	T	C	0.0274783	483	2392	78	1	0.987342	0.0126582	stop_retained_variant	gene_UL20
N-7	53134	G	T	0.0272441	1539	1324	77	1	0.987179	0.0128205	Intergenic	gene_UL30
N-7	111267	A	C	0.0547264	209	2404	141	2	0.986014	0.013986	Intergenic	gene_UL56
N-7	53148	C	T	0.0479189	1577	1282	135	2	0.985401	0.0145985	Intergenic	gene_UL30
N-7	117366	T	C	0.0401654	788	905	67	1	0.985294	0.0147059	Intergenic	gene_RL2
N-7	52931	C	G	0.0755034	1155	633	133	2	0.985185	0.0148148	Intergenic	gene_UL30
N-7	117355	A	C	0.0870166	1766	406	186	3	0.984127	0.015873	Intergenic	gene_RL2
N-7	117542	G	C	0.0431818	15	1305	56	1	0.982456	0.0175439	Intergenic	gene_RL2
N-7	109249	T	C	0.0252025	173	2049	55	1	0.982143	0.0178571	Intergenic	gene_UL56
N-7	108114	G	C	0.025725	114	2024	54	1	0.981818	0.0181818	Intergenic	gene_UL56
N-7	108862	A	C	0.05	151	949	54	1	0.981818	0.0181818	Intergenic	gene_UL56
N-7	109629	G	C	0.0461538	2504	486	135	3	0.978261	0.0217391	Intergenic	gene_UL56
N-7	62327	C	G	0.025731	643	1067	43	1	0.977273	0.0227273	Non-synonymous mutation	gene_UL36
N-7	62259	C	T	0.0836707	1260	222	121	3	0.975806	0.0241935	Synonymous mutation	gene_UL36
N-7	34532	A	G	0.0521583	1328	896	113	3	0.974138	0.0258621	Intergenic	gene_UL19
N-7	62330	A	G	0.0215297	665	1100	37	1	0.973684	0.0263158	Non-synonymous mutation	gene_UL36
N-7	108118	A	C	0.0346464	122	1985	71	2	0.972603	0.0273973	Intergenic	gene_UL56
N-7	25860	G	C	0.0304745	691	1606	68	2	0.971429	0.0285714	Intergenic	gene_UL16
N-7	62272	T	G	0.0362087	822	117	33	1	0.970588	0.0294118	Non-synonymous mutation	gene_UL36
N-7	62271	C	T	0.0303894	929	124	31	1	0.96875	0.03125	Synonymous mutation	gene_UL36
N-7	117361	A	C	0.087802	1159	538	143	6	0.959732	0.0402685	Intergenic	gene_RL2
N-7	116791	G	C	0.0233546	859	83	21	1	0.954545	0.0454545	Intergenic	gene_RL2
N-7	62241	C	T	0.022848	1510	372	41	2	0.953488	0.0465116	Synonymous mutation	gene_UL36
N-7	117538	T	C	0.0600316	23	1243	72	4	0.947368	0.0526316	Intergenic	gene_RL2
N-7	116907	T	C	0.0252101	85	629	17	1	0.944444	0.0555556	Intergenic	gene_RL2
N-7	117356	G	C	0.0263158	1400	500	46	4	0.92	0.08	Intergenic	gene_RL2
N-7	117371	A	C	0.0450122	727	917	68	6	0.918919	0.0810811	Intergenic	gene_RL2
N-7	107690	T	C	0.0266344	331	82	10	1	0.909091	0.0909091	Intergenic	gene_UL56
N-7	107695	C	T	0.0567686	420	38	2	24	0.0769231	0.923077	Intergenic	gene_UL56
N-7	123064	C	T	0.0263323	1853	1337	6	78	0.0714286	0.928571	Intergenic	gene_US1
N-7	111540	A	C	0.139687	3568	1164	43	618	0.065053	0.934947	Intergenic	gene_UL56
N-7	111007	T	G	0.238949	1539	22	24	349	0.0643432	0.935657	Intergenic	gene_UL56
N-7	62301	C	T	0.0582404	587	220	3	44	0.0638298	0.93617	Synonymous mutation	gene_UL36
N-7	109241	C	G	12.5437	156	4	107	1900	0.0533134	0.946687	Intergenic	gene_UL56
N-7	109239	C	A	3.79418	352	95	87	1609	0.0512972	0.948703	Intergenic	gene_UL56
N-7	128497	C	T	0.0832787	1908	1142	13	241	0.0511811	0.948819	Intergenic	gene_US6
N-7	123058	G	A	0.0595469	1825	1265	9	175	0.048913	0.951087	Intergenic	gene_US1
N-7	123062	G	T	0.026076	1850	1333	4	79	0.0481928	0.951807	Intergenic	gene_US1
N-7	123068	T	G	0.0267431	1876	1265	4	80	0.047619	0.952381	Intergenic	gene_US1
N-7	123057	G	A	0.059543	1830	1277	8	177	0.0432432	0.956757	Intergenic	gene_US1
N-7	123056	G	A	0.0605575	1824	1297	8	181	0.042328	0.957672	Intergenic	gene_US1
N-7	123063	A	G	0.0302548	1849	1291	4	91	0.0421053	0.957895	Intergenic	gene_US1
N-7	53208	C	T	0.0287123	2738	710	4	95	0.040404	0.959596	Intergenic	gene_UL30
N-7	117342	A	C	0.0488122	3001	72	6	144	0.04	0.96	Intergenic	gene_RL2
N-7	117425	G	A	0.0219587	440	1837	2	48	0.04	0.96	Intergenic	gene_RL2
N-7	117394	G	C	0.0583604	485	1674	5	121	0.0396825	0.960317	Intergenic	gene_RL2
N-7	117378	G	C	0.0670462	508	1073	4	102	0.0377358	0.962264	Intergenic	gene_RL2
N-7	53178	A	T	0.0425144	2639	654	5	135	0.0357143	0.964286	Intergenic	gene_UL30
N-7	53173	C	G	0.0373054	2620	1106	4	135	0.028777	0.971223	Intergenic	gene_UL30
N-7	53177	T	G	0.0420193	2645	663	4	135	0.028777	0.971223	Intergenic	gene_UL30
N-7	53180	G	A	0.0373455	2674	1048	4	135	0.028777	0.971223	Intergenic	gene_UL30
N-7	117572	T	C	0.0262391	3	1369	1	35	0.0277778	0.972222	Intergenic	gene_RL2
N-7	52948	A	G	0.0208568	881	893	1	36	0.027027	0.972973	Intergenic	gene_UL30
N-7	53205	G	T	0.0331878	2721	714	3	111	0.0263158	0.973684	Intergenic	gene_UL30
N-7	53171	A	C	0.141355	2585	648	11	446	0.02407	0.97593	Intergenic	gene_UL30
N-7	53172	C	G	0.127965	2604	811	9	428	0.020595	0.979405	Intergenic	gene_UL30
N-7	11367	T	G	0.0674764	1398	84	2	98	0.02	0.98	Intergenic	gene_UL10
N-7	53204	G	A	0.0299804	2718	851	2	105	0.0186916	0.981308	Intergenic	gene_UL30
N-7	53186	C	A	0.113824	2679	721	7	380	0.0180879	0.981912	Intergenic	gene_UL30
N-7	53184	C	T	0.115777	2674	755	7	390	0.0176322	0.982368	Intergenic	gene_UL30
N-7	53185	G	C	0.119464	2672	760	7	403	0.0170732	0.982927	Intergenic	gene_UL30
N-7	122925	C	G	0.0437637	1304	67	1	59	0.0166667	0.983333	Intergenic	gene_US1
N-7	108529	N	C	#DIV/0!	0	0	2	126	0.015625	0.984375	Intergenic	gene_UL56
N-7	53187	T	G	0.115327	2640	707	6	380	0.015544	0.984456	Intergenic	gene_UL30
N-7	53190	T	G	0.113831	2676	715	6	380	0.015544	0.984456	Intergenic	gene_UL30
N-7	53202	G	C	0.0405329	2707	821	2	141	0.013986	0.986014	Intergenic	gene_UL30
N-7	53193	C	G	0.0851567	2670	712	4	284	0.0138889	0.986111	Intergenic	gene_UL30
N-7	111533	C	A	0.031736	3460	1298	2	149	0.013245	0.986755	Intergenic	gene_UL56
N-7	53207	C	A	0.0217703	2729	762	1	75	0.0131579	0.986842	Intergenic	gene_UL30
N-7	111583	A	G	0.0263158	834	2586	1	89	0.0111111	0.988889	Intergenic	gene_UL56
N-7	111535	A	C	0.059015	3469	1140	3	269	0.0110294	0.988971	Intergenic	gene_UL56
N-7	108532	N	C	#DIV/0!	0	0	1	96	0.0103093	0.989691	Intergenic	gene_UL56
N-7	111587	A	C	0.03	816	2484	1	98	0.010101	0.989899	Intergenic	gene_UL56
N-7	53203	C	T	0.030088	2716	807	1	105	0.00943396	0.990566	Intergenic	gene_UL30
N-7	108531	N	C	#DIV/0!	0	0	1	111	0.00892857	0.991071	Intergenic	gene_UL56
N-7	53197	C	G	0.065299	2683	778	2	224	0.00884956	0.99115	Intergenic	gene_UL30
N-7	111580	A	C	0.0709733	897	2555	2	243	0.00816327	0.991837	Intergenic	gene_UL56
N-7	111586	G	C	0.03961	810	2472	1	129	0.00769231	0.992308	Intergenic	gene_UL56
N-7	111014	A	G	0.519129	1473	43	6	781	0.00762389	0.992376	Intergenic	gene_UL56
N-7	122937	A	G	0.0995702	1294	102	1	138	0.00719424	0.992806	Intergenic	gene_US1
N-7	122947	C	G	0.0892151	1303	468	1	157	0.00632911	0.993671	Intergenic	gene_US1
N-7	111530	A	C	0.0371448	3406	1063	1	165	0.0060241	0.993976	Intergenic	gene_UL56
N-7	111008	C	G	0.319552	1407	20	2	454	0.00438596	0.995614	Intergenic	gene_UL56
N-7	111534	T	C	0.0795154	3465	1075	1	360	0.00277008	0.99723	Intergenic	gene_UL56
N-7	11368	T	G	0.0763463	1389	78	0	112	0	1	Intergenic	gene_UL10
N-7	11373	T	G	0.192122	1409	38	0	278	0	1	Intergenic	gene_UL10
N-7	11379	T	G	0.301501	1446	20	0	442	0	1	Intergenic	gene_UL10
N-7	11382	G	A	0.115003	1492	21	0	174	0	1	Intergenic	gene_UL10
N-7	17548	T	G	0.0342679	151	170	0	11	0	1	Non-synonymous mutation	gene_UL12
N-7	17549	T	G	0.0401235	159	165	0	13	0	1	Non-synonymous mutation	gene_UL12
N-7	17550	A	G	0.0451613	159	151	0	14	0	1	Synonymous mutation	gene_UL12
N-7	17554	C	G	0.0584192	186	105	0	17	0	1	Non-synonymous mutation	gene_UL12
N-7	17560	C	G	0.103704	206	64	0	28	0	1	Non-synonymous mutation	gene_UL12
N-7	17562	C	G	0.224638	222	54	0	62	0	1	Non-synonymous mutation	gene_UL12
N-7	17563	T	G	0.333333	223	77	0	100	0	1	Non-synonymous mutation	gene_UL12
N-7	17564	T	G	0.989761	233	60	0	290	0	1	Non-synonymous mutation	gene_UL12
N-7	17571	G	C	0.0250965	287	231	0	13	0	1	Non-synonymous mutation	gene_UL12
N-7	25643	T	G	0.0366972	279	157	0	16	0	1	Intergenic	gene_UL16
N-7	25645	A	G	0.0331754	285	137	0	14	0	1	Intergenic	gene_UL16
N-7	39956	T	G	0.0256184	201	2063	0	58	0	1	Synonymous mutation	gene_UL25
N-7	43654	C	G	0.0232068	1258	638	0	44	0	1	Intergenic	gene_UL27
N-7	52917	T	G	0.0282196	1723	226	0	55	0	1	Intergenic	gene_UL30
N-7	52952	T	G	0.0243784	892	1159	0	50	0	1	Intergenic	gene_UL30
N-7	62876	T	G	0.0325203	461	769	0	40	0	1	Non-synonymous mutation	gene_UL36
N-7	62886	C	G	0.0301858	426	866	0	39	0	1	Synonymous mutation	gene_UL36
N-7	63043	C	G	0.0248756	451	152	0	15	0	1	Non-synonymous mutation	gene_UL36
N-7	63047	A	G	0.0406091	470	121	0	24	0	1	Non-synonymous mutation	gene_UL36
N-7	63050	A	G	0.0463918	483	99	0	27	0	1	Non-synonymous mutation	gene_UL36
N-7	63053	C	G	0.0672414	497	83	0	39	0	1	Non-synonymous mutation	gene_UL36
N-7	63061	C	G	0.0304054	550	42	0	18	0	1	Non-synonymous mutation	gene_UL36
N-7	63097	T	G	0.0327869	762	153	0	30	0	1	Non-synonymous mutation	gene_UL36
N-7	63277	A	G	0.0505415	474	80	0	28	0	1	Non-synonymous mutation	gene_UL36
N-7	71164	A	C	0.0624158	317	1910	0	139	0	1	Intergenic	gene_UL38
N-7	71173	C	T	0.0228426	381	1983	0	54	0	1	Intergenic	gene_UL38
N-7	71175	A	T	0.0463259	415	2089	0	116	0	1	Intergenic	gene_UL38
N-7	95376	A	G	0.0490302	1486	370	0	91	0	1	Non-synonymous mutation	gene_UL48
N-7	95380	C	G	0.026137	1497	416	0	50	0	1	Non-synonymous mutation	gene_UL48
N-7	95383	C	G	0.0611285	1498	416	0	117	0	1	Non-synonymous mutation	gene_UL48
N-7	108530	N	C	#DIV/0!	0	0	0	118	0	1	Intergenic	gene_UL56
N-7	108555	C	G	0.0603448	116	0	0	7	0	1	Intergenic	gene_UL56
N-7	108556	T	C	0.0583333	120	0	0	7	0	1	Intergenic	gene_UL56
N-7	108557	T	A	0.0546875	128	0	0	7	0	1	Intergenic	gene_UL56
N-7	108567	G	A	0.0318182	220	0	0	7	0	1	Intergenic	gene_UL56
N-7	110987	A	G	0.0232653	2304	146	0	57	0	1	Intergenic	gene_UL56
N-7	110988	C	G	0.0256515	2324	132	0	63	0	1	Intergenic	gene_UL56
N-7	111528	A	C	0.0236738	3430	1132	0	108	0	1	Intergenic	gene_UL56
N-7	122934	A	G	0.025198	1283	106	0	35	0	1	Intergenic	gene_US1
N-7	125620	A	G	0.049948	1731	191	0	96	0	1	Intergenic	gene_US3
N-7	125626	T	G	0.062	1740	760	0	155	0	1	Intergenic	gene_US3
N-7	134234	T	G	0.0294416	1842	128	0	58	0	1	Intergenic	gene_US10
N-7	134245	T	G	0.0235479	1783	765	0	60	0	1	Intergenic	gene_US10
N-7	108558	T	C	0.0719424	139	0	3	7	0.3	0.7	Intergenic	N/A
Isolate R-13 (father)
Isolate	Position in the genome	Major allele	Minor allele	Minor allele frequency	Reads supporting major allele on forward strand	Reads supporting major allele on reverse strand	Reads supporting minor allele on forward strand	Reads supporting minor allele on reverse strand	Percent reads supporting minor allele on forward strand	Percent reads supporting minor allele on reverse strand	Type of variation	Gene	Position in relation to homopolymers and tandem repeats
R-13	25647	G	A	0.0409	91	399	2	19	0.0952381	0.904762	Intergenic	N/A	Homopolymer
R-13	53167	C	A	0.2147	47	454	24	113	0.175182	0.824818	Intergenic	N/A	No homopolymer or tandem repeats
R-13	53168	G	C	0.2338	44	437	25	123	0.168919	0.831081	Intergenic	N/A
R-13	53177	C	G	0.0912	48	469	5	47	0.0961538	0.903846	Intergenic	N/A	No homopolymer or tandem repeats
R-13	53178	A	C	0.1343	33	413	11	65	0.144737	0.855263	Intergenic	N/A
R-13	53179	G	T	0.0953	45	456	6	47	0.113208	0.886792	Intergenic	N/A
R-13	53182	G	T	0.0741	47	440	5	34	0.128205	0.871795	Intergenic	N/A
R-13	53183	G	C	0.0709	42	442	8	29	0.216216	0.783784	Intergenic	N/A
R-13	53184	T	C	0.1167	34	418	14	46	0.233333	0.766667	Intergenic	N/A
R-13	53185	G	C	0.0631	44	430	5	27	0.15625	0.84375	Intergenic	N/A
R-13	53187	G	C	0.0531	36	405	6	19	0.24	0.76	Intergenic	N/A
R-13	53188	C	G	0.0408	35	396	5	14	0.263158	0.736842	Intergenic	N/A
R-13	53189	G	C	0.0632	33	397	8	21	0.275862	0.724138	Intergenic	N/A
R-13	53190	T	C	0.0576	28	379	7	19	0.269231	0.730769	Intergenic	N/A
R-13	62375	C	G	0.0268	958	192	25	7	0.78125	0.21875	Non-synonymous mutation	gene_UL36	Tandem repeat
R-13	62377	T	G	0.0372	874	185	32	9	0.780488	0.219512	Non-synonymous mutation	gene_UL36
R-13	62378	T	G	0.0403	879	181	34	11	0.755556	0.244444	Non-synonymous mutation	gene_UL36
R-13	62379	T	C	0.0531	818	154	51	9	0.85	0.15	Synonymous mutation	gene_UL36
R-13	62391	C	T	0.0242	897	230	3	25	0.107143	0.892857	Synonymous mutation	gene_UL36
R-13	62397	C	T	0.0267	882	314	4	29	0.121212	0.878788	Synonymous mutation	gene_UL36
R-13	62398	T	G	0.0248	789	458	24	8	0.75	0.25	Non-synonymous mutation	gene_UL36
R-13	62404	T	G	0.0228	678	547	21	8	0.724138	0.275862	Non-synonymous mutation	gene_UL36
R-13	62416	G	T	0.2098	293	610	206	34	0.858333	0.141667	Non-synonymous mutation	gene_UL36
R-13	62417	C	G	0.2586	240	605	265	36	0.880399	0.119601	Non-synonymous mutation	gene_UL36
R-13	62422	A	T	0.1604	262	635	152	22	0.873563	0.126437	Non-synonymous mutation	gene_UL36
R-13	107731	G	C	0.0246	24	253	4	3	0.571429	0.428571	Intergenic	N/A	Junction of UL and IRL
R-13	107732	G	C	0.0356	22	243	3	7	0.3	0.7	Intergenic	N/A
R-13	107766	T	C	0.3373	127	37	8	76	0.0952381	0.904762	Intergenic	N/A	Tandem repeat
R-13	107771	T	C	0.0814	155	72	3	18	0.142857	0.857143	Intergenic	N/A
R-13	110334	A	G	0.1289	619	2	25	67	0.271739	0.728261	Intergenic	N/A	Homopolymer
R-13	110902	C	A	0.098	183	330	40	19	0.677966	0.322034	Intergenic	N/A	Tandem repeat
R-13	110903	T	A	0.0463	125	303	15	7	0.681818	0.318182	Intergenic	N/A
R-13	110906	C	A	0.0511	211	328	12	17	0.413793	0.586207	Intergenic	N/A
R-13	110908	C	T	0.023	109	349	5	6	0.454545	0.545455	Intergenic	N/A
R-13	110909	G	A	0.0515	83	331	6	17	0.26087	0.73913	Intergenic	N/A
R-13	110912	C	G	0.04	63	339	3	14	0.176471	0.823529	Intergenic	N/A
R-13	110913	C	A	0.0425	68	335	5	13	0.277778	0.722222	Intergenic	N/A
R-13	110915	C	A	0.0277	64	317	2	9	0.181818	0.818182	Intergenic	N/A
R-13	110916	C	G	0.022	61	324	4	5	0.444444	0.555556	Intergenic	N/A
R-13	110918	C	A	0.0305	48	323	2	10	0.166667	0.833333	Intergenic	N/A
R-13	110919	T	A	0.0239	45	280	1	7	0.125	0.875	Intergenic	N/A
R-13	111000	C	A	0.032	252	558	5	22	0.185185	0.814815	Intergenic	N/A	Tandem repeat
R-13	111002	C	A	0.0264	277	567	9	14	0.391304	0.608696	Intergenic	N/A
R-13	111003	A	T	0.0314	268	542	5	22	0.185185	0.814815	Intergenic	N/A
R-13	111004	C	G	0.0308	266	702	11	21	0.34375	0.65625	Intergenic	N/A
R-13	116797	A	C	0.0734	71	29	6	2	0.75	0.25	Intergenic	N/A	No homopolymer or tandem repeats
R-13	117109	G	C	0.0225	699	209	17	4	0.809524	0.190476	Intergenic	N/A	Tandem repeat
R-13	117115	G	C	0.0277	525	231	10	12	0.454545	0.545455	Intergenic	N/A
R-13	117119	T	C	0.0247	416	328	16	3	0.842105	0.157895	Intergenic	N/A
R-13	117124	A	C	0.0529	360	337	35	4	0.897436	0.102564	Intergenic	N/A
R-13	117131	G	T	0.0437	238	348	25	3	0.892857	0.107143	Intergenic	N/A
R-13	117146	A	C	0.0263	171	416	14	2	0.875	0.125	Intergenic	N/A	Tandem repeat
R-13	117178	A	C	0.0285	146	491	14	5	0.736842	0.263158	Intergenic	N/A
R-13	117188	A	C	0.0274	146	630	17	5	0.772727	0.227273	Intergenic	N/A
R-13	117194	A	G	0.0259	166	650	4	18	0.181818	0.818182	Intergenic	N/A
R-13	117355	T	C	0.0556	19	473	20	9	0.689655	0.310345	Intergenic	N/A	Tandem repeat
R-13	117364	T	C	0.0351	1	466	13	4	0.764706	0.235294	Intergenic	N/A
R-13	117372	T	C	0.0302	0	481	2	13	0.133333	0.866667	Intergenic	N/A
R-13	122736	C	G	0.0233	363	14	4	5	0.444444	0.555556	Intergenic	N/A	Tandem repeat
Failed strand filter
R-13	9171	A	G	0.1294	535	535	159	0	1	0	Non-synonymous mutation	gene_UL8
R-13	9178	G	T	0.0524	558	545	61	0	1	0	Synonymous mutation	gene_UL8
R-13	9179	A	C	0.0313	533	551	35	0	1	0	Non-synonymous mutation	gene_UL8
R-13	9180	C	G	0.0487	527	548	55	0	1	0	Non-synonymous mutation	gene_UL8
R-13	9182	G	T	0.0447	544	546	51	0	1	0	Non-synonymous mutation	gene_UL8
R-13	9185	A	T	0.0387	542	552	44	0	1	0	Non-synonymous mutation	gene_UL8
R-13	31584	G	C	0.1271	179	754	136	0	1	0	Intergenic	N/A
R-13	31589	A	C	0.1209	177	750	128	0	1	0	Intergenic	N/A
R-13	31596	T	C	0.0252	141	748	23	0	1	0	stop_retained_variant	gene_UL20
R-13	34529	A	G	0.0234	495	340	20	0	1	0	Intergenic	N/A
R-13	43191	A	C	0.0604	212	472	44	0	1	0	Synonymous mutation	gene_UL26
R-13	47536	G	C	0.0495	95	78	9	0	1	0	Synonymous mutation	gene_UL28
R-13	49209	G	C	0.0214	273	685	21	0	1	0	Intergenic	N/A
R-13	52927	C	G	0.0715	427	222	50	0	1	0	Intergenic	N/A
R-13	53290	T	G	0.0442	276	27	14	0	1	0	Intergenic	N/A
R-13	53291	T	G	0.0283	282	22	9	0	1	0	Intergenic	N/A
R-13	53293	T	A	0.0344	311	18	12	0	1	0	Intergenic	N/A
R-13	53294	T	G	0.05	326	16	18	0	1	0	Intergenic	N/A
R-13	53295	T	G	0.0909	318	15	34	0	1	0	Intergenic	N/A
R-13	53300	A	G	0.1064	358	7	48	0	1	0	Intergenic	N/A
R-13	53301	T	G	0.0367	440	6	17	0	1	0	Intergenic	N/A
R-13	53302	A	G	0.1393	379	6	68	0	1	0	Intergenic	N/A
R-13	71238	A	C	0.0785	275	520	68	0	1	0	Intergenic	N/A
R-13	71239	G	C	0.07	168	533	53	0	1	0	Intergenic	N/A
R-13	71243	G	C	0.0416	178	559	32	0	1	0	Intergenic	N/A
R-13	71245	A	C	0.0323	126	564	23	0	1	0	Intergenic	N/A
R-13	76542	A	C	0.0387	331	538	35	0	1	0	Intergenic	N/A
R-13	86099	G	C	0.0302	432	628	33	0	1	0	Synonymous mutation	gene_UL43
R-13	87170	A	C	0.0281	18	397	12	0	1	0	Non-synonymous mutation	gene_UL44
R-13	87172	G	C	0.0296	24	401	13	0	1	0	Synonymous mutation	gene_UL44
R-13	89171	G	C	0.0859	191	756	89	0	1	0	Intergenic	N/A
R-13	89173	A	C	0.038	213	748	38	0	1	0	Intergenic	N/A
R-13	107861	G	C	0.0333	344	61	14	0	1	0	Intergenic	N/A
R-13	108116	A	C	0.1686	463	45	103	0	1	0	Intergenic	N/A
R-13	108123	G	C	0.1325	355	38	60	0	1	0	Intergenic	N/A
R-13	108160	T	C	0.0415	179	791	42	0	1	0	Intergenic	N/A
R-13	108193	A	C	0.031	66	839	29	0	1	0	Intergenic	N/A
R-13	108562	A	C	0.0355	73	661	27	0	1	0	Intergenic	N/A
R-13	108566	A	C	0.0512	34	670	38	0	1	0	Intergenic	N/A
R-13	108571	A	C	0.0537	36	686	41	0	1	0	Intergenic	N/A
R-13	108573	G	C	0.027	36	718	21	0	1	0	Intergenic	N/A
R-13	108579	A	C	0.0207	48	709	16	0	1	0	Intergenic	N/A
R-13	108961	G	C	0.0405	824	171	42	0	1	0	Intergenic	N/A
R-13	109745	C	T	0.0755	165	80	20	0	1	0	Intergenic	N/A
R-13	109755	T	C	0.3243	47	76	60	0	1	0	Intergenic	N/A
R-13	109757	T	C	0.0692	73	75	11	0	1	0	Intergenic	N/A
R-13	109760	A	C	0.0556	78	75	9	0	1	0	Intergenic	N/A
R-13	110584	T	C	0.1419	36	753	131	0	1	0	Intergenic	N/A
R-13	110587	G	C	0.1204	41	743	108	0	1	0	Intergenic	N/A
R-13	110592	A	C	0.0915	68	741	82	0	1	0	Intergenic	N/A
R-13	110599	A	C	0.0591	102	741	53	0	1	0	Intergenic	N/A
R-13	110600	A	C	0.035	109	745	31	0	1	0	Intergenic	N/A
R-13	110910	C	G	0.0247	90	341	11	0	1	0	Intergenic	N/A
R-13	116244	A	C	0.0211	433	31	10	0	1	0	Intergenic	N/A
R-13	116248	T	G	0.0234	426	32	11	0	1	0	Intergenic	N/A
R-13	116251	G	C	0.023	434	34	11	0	1	0	Intergenic	N/A
R-13	116364	T	C	0.0214	146	310	10	0	1	0	Intergenic	N/A
R-13	116791	A	C	0.0634	103	30	9	0	1	0	Intergenic	N/A
R-13	127452	G	C	0.0354	172	454	23	0	1	0	Non-synonymous mutation	gene_US5
R-13	127458	A	C	0.0225	148	459	14	0	1	0	Non-synonymous mutation	gene_US5
R-13	128342	T	C	0.0951	446	448	94	0	1	0	Intergenic	N/A
R-13	130734	T	C	0.0342	90	390	17	0	1	0	Non-synonymous mutation	gene_US7
R-13	130743	A	C	0.0226	66	363	10	0	1	0	Non-synonymous mutation	gene_US7
R-13	132173	G	C	0.0431	124	759	40	0	1	0	Non-synonymous mutation	gene_US8
R-13	132181	G	C	0.0312	115	783	29	0	1	0	Synonymous mutation	gene_US8
R-13	110579	A	C	0.2303	37	753	235	2	0.991561	0.00843882	Intergenic	N/A
R-13	53306	G	C	0.1342	381	7	79	1	0.9875	0.0125	Intergenic	N/A
R-13	31595	G	C	0.0766	164	750	75	1	0.986842	0.0131579	Intergenic	N/A
R-13	113734	G	C	0.0217	1007	1336	51	1	0.980769	0.0192308	Intergenic	N/A
R-13	117108	A	C	0.0689	903	191	79	2	0.975309	0.0246914	Intergenic	N/A
R-13	62432	C	G	0.1012	288	651	103	3	0.971698	0.0283019	Non-synonymous mutation	gene_UL36
R-13	34528	A	G	0.0339	650	347	34	1	0.971429	0.0285714	Intergenic	N/A
R-13	117130	A	C	0.056	212	357	34	1	0.971429	0.0285714	Intergenic	N/A
R-13	62431	A	G	0.0995	282	643	100	3	0.970874	0.0291262	Non-synonymous mutation	gene_UL36
R-13	109699	C	T	0.0881	269	81	33	1	0.970588	0.0294118	Intergenic	N/A
R-13	53303	G	C	0.0985	447	9	51	2	0.962264	0.0377358	Intergenic	N/A
R-13	62425	C	G	0.1037	278	636	102	4	0.962264	0.0377358	Non-synonymous mutation	gene_UL36
R-13	117114	A	C	0.0573	585	228	48	2	0.96	0.04	Intergenic	N/A
R-13	117140	A	C	0.0353	189	409	21	1	0.954545	0.0454545	Intergenic	N/A
R-13	53304	C	G	0.0341	525	12	18	1	0.947368	0.0526316	Intergenic	N/A
R-13	110901	A	G	0.0878	212	324	51	3	0.944444	0.0555556	Intergenic	N/A
R-13	110904	C	A	0.0324	177	346	17	1	0.944444	0.0555556	Intergenic	N/A
R-13	117156	A	C	0.0257	173	470	16	1	0.941176	0.0588235	Intergenic	N/A
R-13	117359	G	C	0.029	9	526	15	1	0.9375	0.0625	Intergenic	N/A
R-13	130728	A	C	0.0252	216	402	15	1	0.9375	0.0625	Non-synonymous mutation	gene_US7
R-13	117172	A	C	0.0344	159	512	22	2	0.916667	0.0833333	Intergenic	N/A
R-13	62420	A	G	0.2292	254	626	239	23	0.912214	0.0877863	Non-synonymous mutation	gene_UL36
R-13	122776	G	C	0.0217	373	123	10	1	0.909091	0.0909091	Intergenic	N/A
R-13	53176	T	C	0.096	45	452	5	50	0.0909091	0.909091	Intergenic	N/A
R-13	107774	T	C	0.1336	175	39	3	30	0.0909091	0.909091	Intergenic	N/A
R-13	122767	A	G	0.028	355	27	1	10	0.0909091	0.909091	Intergenic	N/A
R-13	53194	C	G	0.0275	40	385	1	11	0.0833333	0.916667	Intergenic	N/A
R-13	53197	T	C	0.0311	25	346	1	11	0.0833333	0.916667	Intergenic	N/A
R-13	117195	G	C	0.0554	169	696	4	47	0.0784314	0.921569	Intergenic	N/A
R-13	110999	T	A	0.0613	228	375	3	37	0.075	0.925	Intergenic	N/A
R-13	110335	A	G	0.1444	566	2	7	89	0.0729167	0.927083	Intergenic	N/A
R-13	117381	T	C	0.0255	1	527	1	13	0.0714286	0.928571	Intergenic	N/A
R-13	117210	A	G	0.0257	185	901	2	27	0.0689655	0.931034	Intergenic	N/A
R-13	110339	T	G	0.1839	522	1	8	111	0.0672269	0.932773	Intergenic	N/A
R-13	107777	T	C	0.0752	185	24	1	16	0.0588235	0.941176	Intergenic	N/A
R-13	122758	C	G	0.0488	374	16	1	19	0.05	0.95	Intergenic	N/A
R-13	107769	C	T	0.2313	157	47	3	59	0.0483871	0.951613	Intergenic	N/A
R-13	117211	G	C	0.0519	195	968	3	61	0.046875	0.953125	Intergenic	N/A
R-13	122891	G	A	0.0658	563	345	2	62	0.03125	0.96875	Intergenic	N/A
R-13	107772	G	C	0.2642	157	23	2	63	0.0307692	0.969231	Intergenic	N/A
R-13	117179	G	C	0.0507	156	515	1	35	0.0277778	0.972222	Intergenic	N/A
R-13	122890	G	A	0.0661	562	355	1	64	0.0153846	0.984615	Intergenic	N/A
R-13	122889	G	A	0.0673	562	352	1	65	0.0151515	0.984848	Intergenic	N/A
R-13	110340	C	G	0.2438	478	3	1	155	0.00641026	0.99359	Intergenic	N/A
R-13	110346	A	G	0.3476	501	14	1	276	0.00361011	0.99639	Intergenic	N/A
R-13	11367	T	G	0.0547	424	42	0	27	0	1	Intergenic	N/A
R-13	11368	T	G	0.0704	426	35	0	35	0	1	Intergenic	N/A
R-13	11373	T	G	0.17	434	19	0	93	0	1	Intergenic	N/A
R-13	11379	T	G	0.2359	462	10	0	146	0	1	Intergenic	N/A
R-13	11382	G	A	0.1063	471	15	0	64	0	1	Intergenic	N/A
R-13	17562	C	G	0.1797	78	27	0	23	0	1	Non-synonymous mutation	gene_UL12
R-13	17563	T	G	0.255	79	31	0	38	0	1	Non-synonymous mutation	gene_UL12
R-13	17564	T	G	0.488	80	25	0	102	0	1	Non-synonymous mutation	gene_UL12
R-13	25641	T	G	0.0437	89	108	0	9	0	1	Intergenic	N/A
R-13	39952	T	G	0.0245	78	636	0	18	0	1	Synonymous mutation	gene_UL25
R-13	43650	C	G	0.0324	428	228	0	22	0	1	Intergenic	N/A
R-13	52913	T	G	0.0262	696	78	0	21	0	1	Intergenic	N/A
R-13	52948	T	G	0.0271	255	428	0	19	0	1	Intergenic	N/A
R-13	62966	T	G	0.0408	139	214	0	15	0	1	Non-synonymous mutation	gene_UL36
R-13	62970	A	G	0.0314	132	206	0	11	0	1	Synonymous mutation	gene_UL36
R-13	62976	C	G	0.0237	132	238	0	9	0	1	Synonymous mutation	gene_UL36
R-13	63137	A	G	0.0449	128	41	0	8	0	1	Non-synonymous mutation	gene_UL36
R-13	63140	A	G	0.0598	138	35	0	11	0	1	Non-synonymous mutation	gene_UL36
R-13	63143	C	G	0.0556	141	28	0	10	0	1	Non-synonymous mutation	gene_UL36
R-13	63187	T	G	0.0347	239	38	0	10	0	1	Non-synonymous mutation	gene_UL36
R-13	71253	A	C	0.0543	117	632	0	43	0	1	Intergenic	N/A
R-13	71264	A	T	0.0299	138	705	0	26	0	1	Intergenic	N/A
R-13	95465	A	G	0.0404	500	117	0	26	0	1	Non-synonymous mutation	gene_UL48
R-13	95472	C	G	0.0502	500	140	0	34	0	1	Non-synonymous mutation	gene_UL48
R-13	107776	T	C	0.083	183	27	0	19	0	1	Intergenic	N/A
R-13	110320	C	G	0.0235	737	51	0	19	0	1	Intergenic	N/A
R-13	110951	T	A	0.0321	62	208	0	9	0	1	Intergenic	N/A
R-13	110967	T	A	0.0377	77	203	0	11	0	1	Intergenic	N/A
R-13	110983	T	A	0.0449	112	227	0	16	0	1	Intergenic	N/A
R-13	117163	G	C	0.0276	175	489	0	19	0	1	Intergenic	N/A
R-13	117336	A	C	0.02	253	480	0	15	0	1	Intergenic	N/A
R-13	117389	T	C	0.0353	2	542	0	20	0	1	Intergenic	N/A
R-13	122770	A	G	0.0705	378	29	0	31	0	1	Intergenic	N/A
R-13	122780	C	G	0.0565	361	140	0	30	0	1	Intergenic	N/A
R-13	122895	G	T	0.0224	576	376	0	22	0	1	Intergenic	N/A
R-13	122896	A	G	0.0335	579	360	0	33	0	1	Intergenic	N/A
R-13	122897	C	T	0.0222	579	387	0	22	0	1	Intergenic	N/A
R-13	122901	T	G	0.0226	585	367	0	22	0	1	Intergenic	N/A
R-13	125453	A	G	0.058	554	43	0	37	0	1	Intergenic	N/A
R-13	125459	T	G	0.0727	562	197	0	60	0	1	Intergenic	N/A
R-13	128328	T	C	0.0338	663	220	0	31	0	1	Intergenic	N/A
R-13	134064	T	G	0.0269	533	46	0	16	0	1	Intergenic	N/A
R-13	134068	T	G	0.0329	537	49	0	20	0	1	Intergenic	N/A
R-13	134079	T	G	0.022	523	232	0	17	0	1	Intergenic	N/A
